# Supplementary material for: The concept of effective coverage radius use of the unlicensed high-frequency range in the operation of the 5G network
Source: Heliyon. 2024 Oct 25;10(21):e39825. doi: 10.1016/j.heliyon.2024.e39825 (PMC11564023; doi:10.1016/j.heliyon.2024.e39825)
Supplement: Multimedia component 1 [file mmc1.xls]

## Sheet: Data.for.fig2
Scw	model, ηo=0,1	real, ηo=0,1	model, ηo=0,5	real, ηo=0,5	model, ηo=1,0	real, ηo=1,0
64	1	0.99912	0.97445	0.97621	0.95947	0.95771
316	0.97269	0.97445	0.88899	0.90132	0.8141	0.82467
634	0.94361	0.94361	0.77797	0.79031	0.62819	0.64229
960	0.92247	0.9348	0.67753	0.68899	0.46784	0.47137
1278	0.89956	0.91189	0.60088	0.59912	0.33128	0.33128
1598	0.88634	0.90132	0.54273	0.54449	0.24141	0.24229
1916	0.87401	0.88722	0.50661	0.51542	0.17974	0.17974
2234	0.87048	0.88634	0.4837	0.48546	0.13744	0.14978
2553	0.86608	0.87048	0.46344	0.46256	0.11013	0.10573
2878	0.86432	0.87489	0.4511	0.45727	0.09163	0.09515
3132	0.86167	0.86608	0.4467	0.44846	0.0837	0.08106

## Sheet: Data.for.fig3
Sl,no(l)	ηo=0,1; Scw=16	ηo=0,3; Scw=16	ηo=0,5; Scw=16	ηo=0,7; Scw=16	ηo=0,3; Scw=8	ηo=0,3; Scw=16	ηo=0,3; Scw=32
2	0.04037	0.08387	0.11929	0.21257	0.11736	0.08494	0.12229
10	0.0458	0.08705	0.13189	0.22876	0.13415	0.08695	0.1005
20	0.05392	0.09428	0.14675	0.24585	0.15503	0.09347	0.08895
30	0.0616	0.10331	0.16026	0.2616	0.1755	0.10244	0.0848
40	0.06973	0.11278	0.17197	0.27511	0.19761	0.11306	0.08352
50	0.07876	0.12405	0.18279	0.28638	0.21397	0.12286	0.08552
60	0.08733	0.13352	0.19271	0.29765	0.23403	0.1343	0.08752
70	0.09546	0.14479	0.20219	0.30802	0.25286	0.14492	0.09075
80	0.10448	0.15561	0.20987	0.31659	0.27004	0.15595	0.09439
90	0.11306	0.16687	0.21844	0.32293	0.28723	0.16657	0.09844
100	0.12164	0.17814	0.22657	0.3333	0.30441	0.17678	0.10373

## Sheet: Data.for.fig4
ηo	Scw=64, 8x4	Scw=128, 8x4	Scw=256, 8x4	Scw=128, 4x4	Scw=128, 16x4
0	0.03265	0.12721	0.21633	0.06694	0.2621	0	0	0	0	0
0.05	0.05442	0.20408	0.34354	0.11048	0.41532	8.02282e-05	-0.000215353	-0.000684188	0.00172	0.00164
0.1	0.07483	0.27891	0.47007	0.14597	0.55726	0.000659456	0.00259	0.00394	-0.00115	0.00177
0.15	0.08912	0.33333	0.56327	0.17903	0.67097	0.0014	0.00419	0.00822	0.00465	0.01134
0.2	0.0932	0.35306	0.5932	0.18629	0.70484	0.00108	0.0052	0.0076	0.000806274	0.00893
0.25	0.08776	0.33129	0.5585	0.17742	0.6621	0.00114	0.00421	0.00713	0.00347	0.00715
0.3	0.07347	0.27687	0.46939	0.14758	0.55887	0.000438924	0.00106	0.00221	9.61403e-06	0.00488
0.35	0.0551	0.2102	0.35714	0.1121	0.42097	-3.25627e-05	0.000153479	0.000345507	0.00043229	-0.0023
0.4	0.03741	0.14422	0.24422	0.07661	0.29194	-0.000846163	-0.00221	-0.00323	-0.00156	-0.00176
0.45	0.02449	0.09184	0.15374	0.04919	0.18306	0.000234513	-0.000633891	-0.00271	-1.80513e-05	-0.00443
0.5	0.01293	0.05034	0.08776	0.02661	0.10565	-0.00104	-0.00318	-0.00371	-0.00171	-0.00338
0.55	0.0068	0.02721	0.0483	0.01452	0.05726	-1.62243e-05	0.00027591	-0.00108	-0.0006781	-0.0021
0.6	0.00272	0.01088	0.02313	0.00887	0.02823	-0.000314585	-0.00235	-0.00194	0.000135631	-0.00192
0.65	0.000680272	0.00612	0.0102	0.00403	0.01371	-0.00017802	0.000608547	-5.08801e-05	-0.000605942	-0.000565043
0.7	0	0.00204	0.00272	0.00242	0.00645	-4.83135e-05	-0.000444194	-0.00144	-4.09875e-05	-0.00101
0.75	0	0	0.00204	0.00161	0.00484	1.29477e-05	-0.000265076	0.000775933	0.000232402	0.000676724
0.8	0	0	0	0	0.00161	-3.47744e-06	7.11928e-05	-0.000593346	-0.00035113	-0.000439435
0.85	0	0	0	0	0	9.29086e-07	-1.9021e-05	0.000158528	9.38134e-05	-0.000172967
0.9	0	0	0	0	0	-2.47756e-07	5.07226e-06	-4.2274e-05	-2.50169e-05	4.61245e-05
0.95	0	0	0	0	0	6.19391e-08	-1.26807e-06	1.05685e-05	6.25422e-06	-1.15311e-05
1	0	0	0	0	0	0	0	0	0	0

## Sheet: Data.for.fig5
ηbs*10^4	f(ηbs,ηo=0.1)	f(ηbs,ηo=0.3)	f(ηbs,ηo=0.5)	f(ηbs,Scw=8)	(ηbs,Scw=16)	(ηbs,Scw=32)
0.04	0.848	0.438	0.054	0.54491	0.28942	0.14571	0	0	0
0.25	0.872	0.496	0.08	0.61477	0.32934	0.16966	-3.57273e-06	0.000153006	-0.000377309
0.5	0.9	0.56	0.126	0.68862	0.37325	0.1976	7.09176e-05	3.18516e-07	-0.000100768
0.75	0.924	0.62	0.182	0.75848	0.41317	0.21557	8.84798e-05	0.00020607	-0.000229656
1	0.944	0.672	0.25	0.82036	0.44711	0.23353	1.71355e-05	-4.79767e-07	-0.000152148
1.25	0.962	0.72	0.324	0.88024	0.48104	0.2495	2.97769e-05	0.000200579	0.000215584
1.5	0.978	0.76	0.392	0.92814	0.50699	0.26747	7.83778e-05	-3.18384e-05	-0.000102274
1.75	0.99	0.798	0.46	0.97006	0.53094	0.28144	3.43589e-05	0.000154187	0.0001779
2	1	0.83	0.522	1	0.5509	0.29541	0	0	0

## Sheet: Data.for.fig6
Scw	βl,no(l)=0.01	βl,no(l)=0.1	βl,no(l)=0.25	βl,no(l)=0.5
0	0	0	0	0	0	0	0	0
25	0.01417	0.01825	0.04058	0.08956	-0.00106	0.00437	0.01432	0.06774
50	0.02881	0.03385	0.06963	0.12893	0.00181	-0.000898123	0.01142	0.02228
75	0.04226	0.04874	0.08715	0.13878	0.000766921	0.00204	0.00537	0.01214
100	0.05498	0.06242	0.09772	0.13445	-0.00125	0.000432466	0.00747	0.01217
125	0.06843	0.07515	0.1018	0.11957	0.000839332	0.00183	0.00245	-0.000528024
150	0.08163	0.08643	0.10252	0.10324	-0.000973339	0.000174286	0.00237	-0.000786729
175	0.09484	0.097	0.1006	0.08715	0.00325	0.00206	0.00331	0.0015
200	0.10612	0.10564	0.0958	0.07107	-0.00141	0.00235	0.00118	-0.0049
225	0.11765	0.11261	0.08956	0.05786	0.00104	-0.00147	0.000138866	0.00175
250	0.12869	0.11957	0.08283	0.0449	0.000520492	0.00342	0.00064379	-0.0041
275	0.13878	0.12461	0.07587	0.03505	0.00175	-0.00129	-0.000575331	-0.00323
300	0.14766	0.12965	0.06891	0.02809	0.000144708	0.00243	0.000858303	0.000395759
325	0.15606	0.13301	0.0617	0.02161	-7.23086e-05	0.000376149	-0.000704973	-0.00115
350	0.16471	0.13565	0.05474	0.01609	-0.00077441	0.000726745	-0.000187352	-0.00147
375	0.17311	0.13782	0.0485	0.012	0.00411	-0.000256214	-0.00227	-0.00128
400	0.17935	0.1395	0.04346	0.00912	-0.00297	0.00257	0.00247	-0.000216777
425	0.18631	0.1395	0.03745	0.00696	0.00359	-7.28614e-05	-0.00248	-0.00202
450	0.19136	0.13878	0.03289	0.00576	1.51024e-05	0.00179	-0.000405702	0.00302
475	0.19568	0.13733	0.02881	0.00336	0.000196537	-0.00262	0.000720719	-0.00338
500	0.19976	0.13661	0.02473	0.00264	0.000790926	0.00426	-0.00183	0.00066606
525	0.20312	0.13373	0.02161	0.00216	0.000423897	-0.00194	0.000568265	-0.000677213
550	0.206	0.13133	0.01849	0.00192	0.000502951	0.000896776	-0.000281473	0.000711187
575	0.20816	0.12869	0.01561	0.00144	0.0021	-0.000290542	-0.00080343	-0.000806474
600	0.20888	0.12581	0.01345	0.0012	-0.00118	0.00147	-0.000677627	0.00115
625	0.20984	0.12221	0.01176	0.000480192	0.00168	-0.0014	0.000920101	-0.000602825
650	0.20984	0.11885	0.0096	0	-0.000133626	0.0026	-0.00084857	-0.00055756
675	0.2096	0.11453	0.00792	0	0.000200294	-0.00297	0.000318102	0.000149354
700	0.20912	0.11116	0.00648	0	0.000693509	0.00338	-0.00224	-3.98554e-05
725	0.20816	0.10636	0.00624	0	0.000137374	-0.00221	0.00229	1.0668e-05
750	0.20672	0.10252	0.00504	0	0.00107	-0.000168168	-0.00193	-2.65545e-06
775	0.20456	0.09916	0.0048	0	0	0	0	0

## Sheet: Data.for.fig7
ηbs*10^4	ηo=0.1	ηo=0.3	ηo=0.5	ηo=0.7
0.04	487.398	207.813	65.5453	18.535
0.25	515.72	244.794	92.6303	30.7718
0.5	545.259	290.414	130.826	50.4124
0.75	571.081	333.557	176.442	77.4742
1	591.959	376.7	219.588	113.196
1.25	611.596	418.607	268.919	160.052
1.5	630	455.567	315.773	206.909
1.75	645.928	490.053	362.63	257.474
2	658.147	522.063	407.01	306.806

## Sheet: Data.for.fig8
ηa*10^4	η=0.001	η=0.01	η=0.1	η=1
0.04	0.01628	0.01755	0.03273	0.08411
0.25	0.0147	0.01565	0.03115	0.08253
0.5	0.01312	0.01407	0.02941	0.08032
0.75	0.01186	0.01281	0.02798	0.07731
1	0.01075	0.0117	0.02656	0.07352
1.25	0.00996	0.01059	0.02545	0.06767
1.5	0.00917	0.00996	0.02435	0.06008
1.75	0.00854	0.00917	0.0234	0.05028
2	0.00822	0.0087	0.02229	0.03779
